# Supplementary material for: Genome-wide association analysis of type II resistance to Fusarium head blight in common wheat
Source: PeerJ. 2023 Sep 21;11:e15906. doi: 10.7717/peerj.15906 (PMC10518165; doi:10.7717/peerj.15906)
Supplement: Data S2 [file peerj-11-15906-s007.xls]

## Sheet: Sheet1
Number													Average		Part of the 2016 diseased spikelet data
15TB1	4/16	0.25	8/18	0.444444	9/20	0.45	9/18	0.5					0.411111
	4/16	0.25	7/18	0.388889	8/20	0.4	8/18	0.444444					0.370833
15TB2	13/16	0.8125	13/18	0.722222	14/14	1	11/15	0.733333	3/16	0.1875	15/15	1	0.742593		A/B
	12/16	0.75	13/18	0.722222	14/14	1	10/15	0.666667	3/16	0.1875	15/15	1	0.721065		A: Number of spikelets with diseased
15TB3	0/14	0	0/18	0	0/18	0	0/16	0	0/15	0	0/16	0	0		B：Total number of spikelets
	0/14	0	0/18	0	0/18	0	0/16	0	0/15	0	0/16	0	0
15TB4	13/17	0.764706	13/18	0.722222	18/18	1	15/17	0.882353	14/17	0.823529	17/18	0.944444	0.856209
	12/17	0.705882	13/18	0.722222	18/18	1	15/17	0.882353	15/17	0.882353	17/18	0.944444	0.856209
15TB5	2/17	0.117647	15/18	0.833333	16/17	0.941176	13/17	0.764706	13/18	0.722222	17/18	0.944444	0.720588
	2/17	0.117647	14/18	0.777778	15/17	0.882353	13/17	0.764706	13/18	0.722222	16/18	0.888889	0.692266
15TB6	7/14	0.5	1/16	0.0625	4/18	0.222222	2/16	0.125	4/16	0.25	7/18	0.388889	0.258102
	6/14	0.428571	0/16	0	4/18	0.222222	2/16	0.125	4/14	0.285714	8/18	0.444444	0.250992
15TB7	0/18	0	0/22	0	0/20	0	0/20	0	0/18	0	0/18	0	0
	0/18	0	0/22	0	0/20	0	0/20	0	0/18	0	0/18	0	0
15TB8	14/14	1	16/16	1	13/14	0.928571	13/16	0.8125	4/14	0.285714	1/16	0.0625	0.681548
	14/14	1	16/16	1	13/14	0.928571	12/16	0.75	4/14	0.285714	0/16	0	0.660714
15TB9	16/18	0.888889	0/18	0	2/20	0.1	18/18	1	16/16	1	14/14	1	0.664815
	17/18	0.944444	0/18	0	1/20	0.05	18/18	1	16/16	1	14/14	1	0.665741
15TB10	11/12	0.916667	9/14	0.642857	5/16	0.3125	11/14	0.785714	8/16	0.5	0/16	0	0.52629
	11/12	0.916667	9/14	0.642857	5/16	0.3125	10/14	0.714286	8/16	0.5	0/16	0	0.514385
15TB11	2/20	0.1	7/18	0.388889	6/18	0.333333	8/20	0.4	0/20	0	5/16	0.3125	0.255787
	1/20	0.05	7/18	0.388889	6/18	0.333333	7/20	0.35	0/20	0	5/16	0.3125	0.23912
15TB12	12/20	0.6	20/22	0.909091	13/18	0.722222	0/20	0	16/18	0.888889	0/16	0	0.520034
	11/20	0.55	20/22	0.909091	13/18	0.722222	0/20	0	16/18	0.888889	0/16	0	0.5117
15TB13	6/18	0.333333	14/18	0.777778	0/16	0	0/16	0	0/18	0	0/16	0	0.185185
	6/18	0.333333	15/18	0.833333	0/16	0	0/16	0	0/18	0	0/16	0	0.194444
15TB14	16/18	0.888889	19/20	0.95	0/20	0	6/18	0.333333	0/18	0	0/16	0	0.362037
	16/18	0.888889	18/20	0.9	0/20	0	6/18	0.333333	0/18	0	0/16	0	0.353704
15TB15	9/18	0.5	0/16	0	0/18	0	0/18	0	1/18	0.0555556	15/20	0.75	0.217593
	9/18	0.5	0/16	0	0/18	0	0/18	0	0/18	0	14/20	0.7	0.2
15TB16	18/18	1	18/18	1	22/22	1	18/18	1	14/14	1	12/20	0.6	0.933333
	18/18	1	18/18	1	22/22	1	18/18	1	14/14	1	12/20	0.6	0.933333
15TB17	13/16	0.8125	9/14	0.642857	0/18	0	5/16	0.3125	0/14	0	0/14	0	0.294643
	12/16	0.75	9/14	0.642857	0/18	0	5/16	0.3125	0/14	0	0/14	0	0.284226
15TB18	19/20	0.95	18/20	0.9	15/16	0.9375	23/24	0.958333	19/20	0.95	16/18	0.888889	0.930787
	19/20	0.95	17/20	0.85	14/16	0.875	22/24	0.916667	19/20	0.95	16/18	0.888889	0.905093
15TB19	13/14	0.928571	12/14	0.857143	13/14	0.928571	12/16	0.75	3/16	0.1875	9/16	0.5625	0.702381
	12/14	0.857143	11/14	0.785714	12/14	0.857143	11/16	0.6875	3/16	0.1875	9/16	0.5625	0.65625
15TB20	11/16	0.6875	10/16	0.625	18/18	1	5/16	0.3125		#VALUE!		#VALUE!	#VALUE!
	11/16	0.6875	10/16	0.625	18/18	1	4/16	0.25		#VALUE!		#VALUE!	#VALUE!
15TB21	18/18	1	15/16	0.9375	16/18	0.888889	14/16	0.875	0/18	0	0/22	0	0.616898
	18/18	1	14/16	0.875	16/18	0.888889	14/16	0.875	0/18	0	0/22	0	0.606481
15TB22	1/14	0.0714286	13/16	0.8125	11/16	0.6875	0/16	0	2/16	0.125		#VALUE!	#VALUE!
	0/14	0	12/16	0.75	10/16	0.625	0/16	0	1/16	0.0625		#VALUE!	#VALUE!
15TB23	9/16	0.5625	9/16	0.5625	4/14	0.285714	3/16	0.1875	5/16	0.3125	2/14	0.142857	0.342262
	8/16	0.5	8/16	0.5	3/14	0.214286	2/16	0.125	4/16	0.25	1/14	0.0714286	0.276786
15TB24	12/18	0.666667	12/22	0.545455	0/18	0	0/20	0	0/18	0	0/22	0	0.20202
	12/18	0.666667	11/22	0.5	0/18	0	0/20	0	0/18	0	0/22	0	0.194444
15TB25	18/18	1	14/16	0.875	11/16	0.6875	4/14	0.285714	2/16	0.125	0/16	0	0.495536
	18/18	1	14/16	0.875	11/16	0.6875	3/14	0.214286	1/16	0.0625	0/16	0	0.473214
15TB26	14/20	0.7	0/20	0	0/18	0	0/18	0	0/14	0	0/18	0	0.116667
	13/20	0.65	0/20	0	0/18	0	0/18	0	0/14	0	0/18	0	0.108333
15TB27	13/16	0.8125	10/16	0.625	2/18	0.111111	11/16	0.6875	3/18	0.166667		#VALUE!	#VALUE!
	13/16	0.8125	10/16	0.625	1/18	0.0555556	11/16	0.6875	3/18	0.166667		#VALUE!	#VALUE!
15TB28	12/18	0.666667	13/18	0.722222	2/18	0.111111	12/20	0.6	7/20	0.35	4/16	0.25	0.45
	12/18	0.666667	13/18	0.722222	2/18	0.111111	12/20	0.6	7/20	0.35	3/16	0.1875	0.439583
15TB29	16/16	1	16/16	1	13/16	0.8125	20/20	1	4/18	0.222222	5/18	0.277778	0.71875
	16/16	1	16/16	1	13/16	0.8125	20/20	1	3/18	0.166667	5/18	0.277778	0.709491
15TB30	18/18	1	3/16	0.1875	7/16	0.4375	0/18	0	2/16	0.125		#VALUE!	#VALUE!
	18/18	1	3/16	0.1875	7/16	0.4375	0/18	0	2/16	0.125		#VALUE!	#VALUE!
15TB31	6/18	0.333333	14/18	0.777778	14/14	1	0/16	0		#VALUE!		#VALUE!	#VALUE!
	6/18	0.333333	14/18	0.777778	14/14	1	0/16	0		#VALUE!		#VALUE!	#VALUE!
15TB32	18/18	1	18/18	1	20/20	1	20/20	1	18/18	1	22/22	1	1
	18/18	1	18/18	1	20/20	1	20/20	1	18/18	1	22/22	1	1
15TB33	18/20	0.9	16/18	0.888889	15/16	0.9375	16/18	0.888889	16/18	0.888889		#VALUE!	#VALUE!
	18/20	0.9	16/18	0.888889	15/16	0.9375	16/18	0.888889	16/18	0.888889		#VALUE!	#VALUE!
15TB34	0/18	0	0/18	0	0/16	0	0/14	0	0/14	0	0/16	0	0
	0/18	0	0/18	0	0/16	0	0/14	0	0/14	0	0/16	0	0
15TB35	11/14	0.785714	0/14	0	2/16	0.125	1/16	0.0625	1/16	0.0625	3/16	0.1875	0.203869
	11/14	0.785714	0/14	0	2/16	0.125	1/16	0.0625	1/16	0.0625	3/16	0.1875	0.203869
15TB36	16/16	1	3/16	0.1875	2/16	0.125	3/16	0.1875	0/18	0		#VALUE!	#VALUE!
	16/16	1	3/16	0.1875	1/16	0.0625	3/16	0.1875	0/18	0		#VALUE!	#VALUE!
15TB37	0/22	0	20/20	1	15/18	0.833333	14/18	0.777778	0/22	0	0/22	0	0.435185
	0/22	0	20/20	1	15/18	0.833333	14/18	0.777778	0/22	0	0/22	0	0.435185
15TB38	9/16	0.5625	13/20	0.65	0/18	0	6/18	0.333333		#VALUE!		#VALUE!	#VALUE!
	8/16	0.5	13/20	0.65	0/18	0	6/18	0.333333		#VALUE!		#VALUE!	#VALUE!
15TB39	0/16	0	7/18	0.388889	3/18	0.166667	3/24	0.125	1/16	0.0625		#VALUE!	#VALUE!
	0/16	0	6/18	0.333333	3/18	0.166667	3/24	0.125	1/16	0.0625		#VALUE!	#VALUE!
15TB40	12/12	1	18/18	1	14/16	0.875	0/14	0	15/16	0.9375		#VALUE!	#VALUE!
	12/12	1	18/18	1	14/16	0.875	0/14	0	14/16	0.875		#VALUE!	#VALUE!
15TB41	3/18	0.166667	3/16	0.1875	1/14	0.0714286	0/18	0		#VALUE!		#VALUE!	#VALUE!
	3/18	0.166667	3/16	0.1875	1/14	0.0714286	0/18	0		#VALUE!		#VALUE!	#VALUE!
15TB42	15/16	0.9375	15/18	0.833333	14/18	0.777778	14/14	1	0/1	0	0/16	0	0.591435
	14/16	0.875	14/18	0.777778	14/18	0.777778	14/14	1	0/1	0	0/16	0	0.571759
15TB43	18/18	1	18/18	1	18/18	1	16/16	1	20/20	1	18/18	1	1
	18/18	1	18/18	1	18/18	1	16/16	1	20/20	1	18/18	1	1
15TB44	16/18	0.888889	1/18	0.0555556	8/14	0.571429	1/16	0.0625	2/16	0.125		#VALUE!	#VALUE!
	16/18	0.888889	0/18	0	8/14	0.571429	0/16	0	2/16	0.125		#VALUE!	#VALUE!
15TB45	6/16	0.375	10/18	0.555556	18/18	1	14/14	1	0/16	0	0/18	0	0.488426
	5/16	0.3125	10/18	0.555556	18/18	1	14/14	1	0/16	0	0/18	0	0.478009
15TB46	14/16	0.875	16/18	0.888889	18/18	1	14/14	1	16/16	1		#VALUE!	#VALUE!
	14/16	0.875	16/18	0.888889	18/18	1	14/14	1	16/16	1		#VALUE!	#VALUE!
15TB47	2/20	0.1	0/20	0	0/18	0	0/18	0	0/20	0	0/20	0	0.0166667
	1/20	0.05	0/20	0	0/18	0	0/18	0	0/20	0	0/20	0	0.00833333
15TB48	20/20	1	18/18	1	18/18	1	20/20	1	18/18	1	16/16	1	1
	20/20	1	18/18	1	18/18	1	20/20	1	18/18	1	16/16	1	1
15TB49	16/16	1	18/18	1	16/16	1	0/16	0	0/18	0	0/18	0	0.5
	16/16	1	18/18	1	16/16	1	0/16	0	0/18	0	0/18	0	0.5
15TB50	17/18	0.944444	16/16	1	17/18	0.944444	16/16	1	11/18	0.611111	4/18	0.222222	0.787037
	17/18	0.944444	16/16	1	17/18	0.944444	16/16	1	10/18	0.555556	3/18	0.166667	0.768519
15TB51	20/20	1	15/18	0.833333	19/20	0.95	7/20	0.35	12/22	0.545455	0/22	0	0.613131
	20/20	1	15/18	0.833333	19/20	0.95	7/20	0.35	12/22	0.545455	0/22	0	0.613131
15TB52	18/18	1	15/16	0.9375	2/14	0.142857	0/16	0	0/16	0	8/16	0.5	0.43006
	18/18	1	15/16	0.9375	1/14	0.0714286	0/16	0	0/16	0	8/16	0.5	0.418155
15TB53	16/16	1	16/16	1	18/18	1	16/16	1	18/18	1		#VALUE!	#VALUE!
	16/16	1	16/16	1	18/18	1	16/16	1	18/18	1		#VALUE!	#VALUE!
15TB54	14/18	0.777778	13/18	0.722222	16/20	0.8	14/18	0.777778	11/16	0.6875	10/14	0.714286	0.746594
	14/18	0.777778	12/18	0.666667	16/20	0.8	13/18	0.722222	11/16	0.6875	10/14	0.714286	0.728075
15TB55	12/18	0.666667	10/16	0.625	13/18	0.722222	13/18	0.722222	11/16	0.6875	12/18	0.666667	0.681713
	12/18	0.666667	10/16	0.625	13/18	0.722222	13/18	0.722222	11/16	0.6875	12/18	0.666667	0.681713
15TB56	1/18	0.0555556	18/18	1	0/16	0	0/16	0	0/18	0		#VALUE!	#VALUE!
	0/18	0	18/18	1	0/16	0	0/16	0	0/18	0		#VALUE!	#VALUE!
15TB57	18/18	1	16/16	1	6/20	0.3	9/18	0.5	0/18	0	1/18	0.0555556	0.475926
	18/18	1	16/16	1	5/20	0.25	9/18	0.5	0/18	0	0/18	0	0.458333
15TB58	8/20	0.4	10/22	0.454545	5/20	0.25	0/18	0		#VALUE!		#VALUE!	#VALUE!
	8/20	0.4	10/22	0.454545	5/20	0.25	0/18	0		#VALUE!		#VALUE!	#VALUE!
15TB59	9/16	0.5625	0/18	0	0/18	0	0/20	0	0/18	0	0/20	0	0.09375
	9/16	0.5625	0/18	0	0/18	0	0/20	0	0/18	0	0/20	0	0.09375
15TB60	16/20	0.8	20/20	1	20/20	1	22/22	1	0/20	0	10/18	0.555556	0.725926
	16/20	0.8	20/20	1	20/20	1	22/22	1	0/20	0	10/18	0.555556	0.725926
15TB61	11/16	0.6875	10/16	0.625	9/16	0.5625	10/18	0.555556	0/16	0		#VALUE!	#VALUE!
	11/16	0.6875	10/16	0.625	8/16	0.5	10/18	0.555556	0/16	0		#VALUE!	#VALUE!
15TB62	0/18	0	18/20	0.9	9/22	0.409091	11/18	0.611111	0/18	0	0/20	0	0.320034
	0/18	0	18/20	0.9	9/22	0.409091	10/18	0.555556	0/18	0	0/20	0	0.310774
15TB63	18/18	1	21/22	0.954545	18/20	0.9	7/20	0.35	0/20	0		#VALUE!	#VALUE!
	18/18	1	20/22	0.909091	18/20	0.9	7/20	0.35	0/20	0		#VALUE!	#VALUE!
15TB64	14/20	0.7	9/22	0.409091	7/18	0.388889	0/18	0	16/18	0.888889		#VALUE!	#VALUE!
	14/20	0.7	9/22	0.409091	7/18	0.388889	0/18	0	16/18	0.888889		#VALUE!	#VALUE!
15TB65	14/14	1	16/16	1	16/16	1	14/18	0.777778	16/16	1	0/14	0	0.796296
	14/14	1	16/16	1	16/16	1	14/18	0.777778	16/16	1	0/14	0	0.796296
15TB66	18/18	1	4/16	0.25	2/16	0.125	13/16	0.8125	15/18	0.833333		#VALUE!	#VALUE!
	18/18	1	3/16	0.1875	2/16	0.125	13/16	0.8125	15/18	0.833333		#VALUE!	#VALUE!
15TB67	15/16	0.9375	0/16	0	0/16	0	0/18	0	0/16	0	1/14	0.0714286	0.168155
	15/16	0.9375	0/16	0	0/16	0	0/18	0	0/16	0	0/14	0	0.15625
15TB68	0/16	0	0/18	0	0/18	0	0/16	0	0/18	0	0/16	0	0
	0/16	0	0/18	0	0/18	0	0/16	0	0/18	0	0/16	0	0
15TB69	7/18	0.388889	5/18	0.277778	2/16	0.125	5/18	0.277778	0/16	0	0/18	0	0.178241
	7/18	0.388889	5/18	0.277778	0/16	0	5/18	0.277778	0/16	0	0/18	0	0.157407
15TB70	0/20	0	0/18	0	0/18	0	0/16	0	0/16	0	0/18	0	0
	0/20	0	0/18	0	0/18	0	0/16	0	0/16	0	0/18	0	0
15TB71	13/16	0.8125	10/18	0.555556	0/16	0	0/18	0	4/18	0.222222	0/20	0	0.265046
	13/16	0.8125	10/18	0.555556	0/16	0	0/18	0	3/18	0.166667	0/20	0	0.255787
15TB72	0/18	0	7/18	0.388889	3/16	0.1875	0/18	0	0/18	0		#VALUE!	#VALUE!
	0/18	0	7/18	0.388889	3/16	0.1875	0/18	0	0/18	0		#VALUE!	#VALUE!
15TB73	20/20	1	20/24	0.833333	16/18	0.888889	10/18	0.555556	0/22	0	0/16	0	0.546296
	20/20	1	20/24	0.833333	16/18	0.888889	10/18	0.555556	0/22	0	0/16	0	0.546296
15TB74	16/16	1	12/18	0.666667	1/14	0.0714286	0/18	0	5/16	0.3125	0/16	0	0.341766
	16/16	1	12/18	0.666667	0/14	0	0/18	0	5/16	0.3125	0/16	0	0.329861
15TB75	18/18	1	0/18	0	2/16	0.125	5/16	0.3125	4/16	0.25		#VALUE!	#VALUE!
	18/18	1	0/18	0	2/16	0.125	5/16	0.3125	4/16	0.25		#VALUE!	#VALUE!
15TB76	0/18	0	0/16	0	0/22	0	0/22	0	0/20	0	0/17	0	0
	0/18	0	0/16	0	0/22	0	0/22	0	0/20	0	0/17	0	0
15TB77	5/16	0.3125	3/18	0.166667	6/18	0.333333	5/20	0.25	0/20	0	0/18	0	0.177083
	5/16	0.3125	3/18	0.166667	6/18	0.333333	5/20	0.25	0/20	0	0/18	0	0.177083
15TB78	6/16	0.375	0/20	0	0/20	0	5/20	0.25	3/18	0.166667	7/18	0.388889	0.196759
	6/16	0.375	0/20	0	0/20	0	4/20	0.2	2/18	0.111111	7/18	0.388889	0.179167
15TB79	18/18	1	20/20	1	3/18	0.166667	0/16	0	2/18	0.111111		#VALUE!	#VALUE!
	18/18	1	20/20	1	3/18	0.166667	0/16	0	2/18	0.111111		#VALUE!	#VALUE!
15TB80	0/16	0	0/18	0	0/18	0	4/20	0.2	3/20	0.15	18/20	0.9	0.208333
	0/16	0	0/18	0	0/18	0	4/20	0.2	3/20	0.15	18/20	0.9	0.208333
15TB81	16/18	0.888889	0/16	0	0/18	0	6/18	0.333333	0/20	0	0/16	0	0.203704
	16/18	0.888889	0/16	0	0/18	0	6/18	0.333333	0/20	0	0/16	0	0.203704
15TB82	4/14	0.285714	15/16	0.9375	18/18	1	16/18	0.888889	6/14	0.428571	0/16	0	0.590112
	3/14	0.214286	15/16	0.9375	18/18	1	16/18	0.888889	5/14	0.357143	0/16	0	0.566303
15TB83	15/18	0.833333	8/20	0.4	0/14	0	0/16	0	0/14	0	0/16	0	0.205556
	15/18	0.833333	8/20	0.4	0/14	0	0/16	0	0/14	0	0/16	0	0.205556
15TB84	14/14	1	12/12	1	8/16	0.5	0/14	0	0/16	0	0/16	0	0.416667
	14/14	1	12/12	1	8/16	0.5	0/14	0	0/16	0	0/16	0	0.416667
15TB85	12/18	0.666667	10/14	0.714286	4/14	0.285714	0/14	0	7/16	0.4375		#VALUE!	#VALUE!
	12/18	0.666667	10/14	0.714286	3/14	0.214286	0/14	0	7/16	0.4375		#VALUE!	#VALUE!
15TB86	16/20	0.8	0/18	0	0/16	0	0/16	0	0/14	0	0/16	0	0.133333
	16/20	0.8	0/18	0	0/16	0	0/16	0	0/14	0	0/16	0	0.133333
15TB87	18/18	1	16/16	1	16/18	0.888889	13/16	0.8125	12/14	0.857143	15/18	0.833333	0.898644
	18/18	1	16/16	1	16/18	0.888889	13/16	0.8125	12/14	0.857143	15/18	0.833333	0.898644
15TB88	20/20	1	14/20	0.7	17/18	0.944444	18/18	1	6/18	0.333333		#VALUE!	#VALUE!
	20/20	1	14/20	0.7	17/18	0.944444	18/18	1	5/18	0.277778		#VALUE!	#VALUE!
15TB89	16/16	1	18/18	1	14/16	0.875	19/20	0.95	3/18	0.166667	5/18	0.277778	0.711574
	16/16	1	18/18	1	14/16	0.875	19/20	0.95	2/18	0.111111	4/18	0.222222	0.693056
15TB90	12/18	0.666667	1/16	0.0625	0/18	0	3/18	0.166667	3/20	0.15		#VALUE!	#VALUE!
	12/18	0.666667	0/16	0	0/18	0	2/18	0.111111	3/20	0.15		#VALUE!	#VALUE!
15TB91	15/20	0.75	20/20	1	19/20	0.95	20/20	1	20/20	1	0/20	0	0.783333
	15/20	0.75	20/20	1	19/20	0.95	20/20	1	20/20	1	0/20	0	0.783333
15TB92	14/14	1	14/14	1	16/16	1	18/18	1	16/16	1	16/16	1	1
	14/14	1	14/14	1	16/16	1	18/18	1	16/16	1	16/16	1	1
15TB93	18/18	1	15/17	0.882353	5/20	0.25	0/16	0	2/17	0.117647	12/18	0.666667	0.486111
	18/18	1	15/17	0.882353	5/20	0.25	0/16	0	1/17	0.0588235	12/18	0.666667	0.476307
15TB94	15/50	0.3	14/18	0.777778	0/18	0	3/16	0.1875	5/16	0.3125	10/18	0.555556	0.355556
	15/50	0.3	14/18	0.777778	0/18	0	2/16	0.125	5/16	0.3125	10/18	0.555556	0.345139
15TB95	10/18	0.555556	2/18	0.111111	0/18	0	0/18	0	0/16	0		#VALUE!	#VALUE!
	10/18	0.555556	1/18	0.0555556	0/18	0	0/18	0	0/16	0		#VALUE!	#VALUE!
15TB96	20/20	1	7/20	0.35	7/20	0.35	10/18	0.555556	0/18	0	3/22	0.136364	0.398653
	20/20	1	7/20	0.35	7/20	0.35	10/18	0.555556	0/18	0	3/22	0.136364	0.398653
15TB97	18/18	1	8/18	0.444444	0/16	0	0/18	0	0/18	0	7/18	0.388889	0.305556
	18/18	1	8/18	0.444444	0/16	0	0/18	0	0/18	0	7/18	0.388889	0.305556
15TB98	18/18	1	15/20	0.75	22/22	1	1/22	0.0454545	2/20	0.1	0/22	0	0.482576
	18/18	1	15/20	0.75	22/22	1	0/22	0	1/20	0.05	0/22	0	0.466667
15TB99	18/18	1	19/20	0.95	16/16	1	0/14	0	6/22	0.272727	0/12	0	0.537121
	18/18	1	19/20	0.95	16/16	1	0/14	0	6/22	0.272727	0/12	0	0.537121
15TB100	15/22	0.681818	15/22	0.681818	16/22	0.727273	19/20	0.95	0/24	0		#VALUE!	#VALUE!
	15/22	0.681818	15/22	0.681818	16/22	0.727273	19/20	0.95	0/24	0		#VALUE!	#VALUE!
15TB101	15/20	0.75	18/18	1	17/17	1	14/14	1	4/18	0.222222	0/22	0	0.662037
	15/20	0.75	18/18	1	17/17	1	14/14	1	3/18	0.166667	0/22	0	0.652778
15TB102	4/16	0.25	1/20	0.05	0/18	0	0/18	0	0/18	0		#VALUE!	#VALUE!
	3/16	0.1875	0/20	0	0/18	0	0/18	0	0/18	0		#VALUE!	#VALUE!
15TB103	16/16	1	12/20	0.6	17/18	0.944444	14/14	1	6/18	0.333333		#VALUE!	#VALUE!
	16/16	1	12/20	0.6	17/18	0.944444	14/14	1	6/18	0.333333		#VALUE!	#VALUE!
15TB104	14/14	1	10/14	0.714286	7/16	0.4375	8/16	0.5	17/18	0.944444		#VALUE!	#VALUE!
	14/14	1	10/14	0.714286	7/16	0.4375	8/16	0.5	17/18	0.944444		#VALUE!	#VALUE!
15TB105	16/16	1	18/18	1	18/18	1	14/18	0.777778	2/14	0.142857	4/16	0.25	0.695106
	16/16	1	18/18	1	18/18	1	14/18	0.777778	2/14	0.142857	4/16	0.25	0.695106
15TB106	6/18	0.333333	9/22	0.409091	7/20	0.35	1/22	0.0454545	1/20	0.05		#VALUE!	#VALUE!
	6/18	0.333333	9/22	0.409091	7/20	0.35	0/22	0	0/20	0		#VALUE!	#VALUE!
15TB107	0/16	0	0/16	0	0/18	0	0/14	0	0/16	0	0/18	0	0
	0/16	0	0/16	0	0/18	0	0/14	0	0/16	0	0/18	0	0
15TB108	15/18	0.833333	13/20	0.65	18/20	0.9	18/18	1	0/16	0	0/18	0	0.563889
	15/18	0.833333	13/20	0.65	18/20	0.9	18/18	1	0/16	0	0/18	0	0.563889
15TB109	18/18	1	18/18	1	14/20	0.7	0/18	0	0/18	0		#VALUE!	#VALUE!
	18/18	1	18/18	1	14/20	0.7	0/18	0	0/18	0		#VALUE!	#VALUE!
15TB110	3/16	0.1875	5/14	0.357143	3/18	0.166667	5/16	0.3125	5/18	0.277778		#VALUE!	#VALUE!
	2/16	0.125	5/14	0.357143	2/18	0.111111	5/16	0.3125	5/18	0.277778		#VALUE!	#VALUE!
15TB111	10/16	0.625	21/22	0.954545	10/18	0.555556	16/22	0.727273	7/18	0.388889	13/20	0.65	0.65021
	10/16	0.625	21/22	0.954545	10/18	0.555556	16/22	0.727273	7/18	0.388889	13/20	0.65	0.65021
15TB112	15/18	0.833333	14/22	0.636364	9/20	0.45	20/22	0.909091	1/22	0.0454545	1/22	0.0454545	0.486616
	15/18	0.833333	14/22	0.636364	9/20	0.45	20/22	0.909091	0/22	0	0/22	0	0.471465
15TB113	6/18	0.333333	0/18	0	0/18	0	0/16	0	5/16	0.3125		#VALUE!	#VALUE!
	6/18	0.333333	0/18	0	0/18	0	0/16	0	4/16	0.25		#VALUE!	#VALUE!
15TB114	11/14	0.785714	10/14	0.714286	12/14	0.857143	15/16	0.9375	17/18	0.944444	14/14	1	0.873181
	11/14	0.785714	10/14	0.714286	12/14	0.857143	15/16	0.9375	17/18	0.944444	14/14	1	0.873181
15TB115	20/20	1	17/22	0.772727	22/22	1	17/17	1	18/18	1	0/12	0	0.795455
	20/20	1	17/22	0.772727	22/22	1	17/17	1	18/18	1	0/12	0	0.795455
15TB116	16/16	1	0/14	0	13/14	0.928571	14/16	0.875	0/18	0		#VALUE!	#VALUE!
	16/16	1	0/14	0	13/14	0.928571	14/16	0.875	0/18	0		#VALUE!	#VALUE!
15TB117	7/20	0.35	20/20	1	13/18	0.722222	13/14	0.928571	0/18	0		#VALUE!	#VALUE!
	7/20	0.35	20/20	1	13/18	0.722222	13/14	0.928571	0/18	0		#VALUE!	#VALUE!
15TB118	20/20	1	18/18	1	18/18	1	4/20	0.2	4/18	0.222222	4/14	0.285714	0.617989
	20/20	1	18/18	1	18/18	1	4/20	0.2	4/18	0.222222	4/14	0.285714	0.617989
15TB119	16/16	1	7/18	0.388889	16/16	1	11/14	0.785714	0/18	0	5/20	0.25	0.570767
	16/16	1	7/18	0.388889	16/16	1	11/14	0.785714	0/18	0	5/20	0.25	0.570767
15TB120	18/18	1	16/16	1	16/16	1	14/14	1	1/18	0.0555556		#VALUE!	#VALUE!
	18/18	1	16/16	1	16/16	1	14/14	1	0/18	0		#VALUE!	#VALUE!
15TB121	16/16	1	18/18	1	15/18	0.833333	20/20	1	18/18	1	18/18	1	0.972222
	16/16	1	18/18	1	15/18	0.833333	20/20	1	18/18	1	18/18	1	0.972222
15TB122	16/16	1	16/16	1	18/18	1	16/16	1	16/16	1	18/18	1	1
	16/16	1	16/16	1	18/18	1	16/16	1	16/16	1	18/18	1	1
15TB123	14/14	1	16/16	1	15/16	0.9375	10/14	0.714286	0/18	0	0/18	0	0.608631
	14/14	1	16/16	1	15/16	0.9375	10/14	0.714286	0/18	0	0/18	0	0.608631
15TB124	14/14	1	16/16	1	16/16	1	18/18	1	18/18	1	20/20	1	1
	14/14	1	16/16	1	16/16	1	18/18	1	18/18	1	20/20	1	1
15TB125	16/16	1	16/16	1	18/18	1	9/14	0.642857	14/14	1	0/20	0	0.77381
	16/16	1	16/16	1	18/18	1	9/14	0.642857	14/14	1	0/20	0	0.77381
15TB126	0/18	0	0/18	0	0/16	0	0/20	0	0/18	0	0/16	0	0
	0/18	0	0/18	0	0/16	0	0/20	0	0/18	0	0/16	0	0
15TB127	10/14	0.714286	16/18	0.888889	5/12	0.416667	7/18	0.388889	1/20	0.05	0/18	0	0.409788
	10/14	0.714286	16/18	0.888889	5/12	0.416667	7/18	0.388889	1/20	0.05	0/18	0	0.409788
15TB128	14/14	1	16/16	1	15/16	0.9375	14/16	0.875	14/14	1	14/14	1	0.96875
	14/14	1	16/16	1	15/16	0.9375	14/16	0.875	14/14	1	14/14	1	0.96875
15TB129	7/14	0.5	18/18	1	15/16	0.9375	14/14	1	4/14	0.285714	10/16	0.625	0.724702
	7/14	0.5	18/18	1	15/16	0.9375	14/14	1	4/14	0.285714	10/16	0.625	0.724702
15TB130	0/14	0	16/16	1	0/16	0	0/16	0	0/20	0		#VALUE!	#VALUE!
	0/14	0	16/16	1	0/16	0	0/16	0	0/20	0		#VALUE!	#VALUE!
15TB131	5/14	0.357143	3/14	0.214286	5/16	0.3125	7/14	0.5	6/18	0.333333		#VALUE!	#VALUE!
	5/14	0.357143	2/14	0.142857	5/16	0.3125	7/14	0.5	5/18	0.277778		#VALUE!	#VALUE!
15TB132	20/20	1	7/19	0.368421	16/18	0.888889	6/16	0.375	5/18	0.277778		#VALUE!	#VALUE!
	20/20	1	7/19	0.368421	16/18	0.888889	6/16	0.375	5/18	0.277778		#VALUE!	#VALUE!
15TB133	16/16	1	5/16	0.3125	5/16	0.3125	5/18	0.277778		#VALUE!		#VALUE!	#VALUE!
	16/16	1	5/16	0.3125	5/16	0.3125	5/18	0.277778		#VALUE!		#VALUE!	#VALUE!
15TB134	15/16	0.9375	5/18	0.277778	6/16	0.375	0/22	0	0/18	0	0/16	0	0.265046
	15/16	0.9375	5/18	0.277778	6/16	0.375	0/22	0	0/18	0	0/16	0	0.265046
15TB135	18/18	1	0/18	0	0/20	0	0/18	0	0/16	0		#VALUE!	#VALUE!
	18/18	1	0/18	0	0/20	0	0/18	0	0/16	0		#VALUE!	#VALUE!
15TB136	6/16	0.375	17/18	0.944444	4/18	0.222222	0/18	0	0/16	0	0/16	0	0.256944
	6/16	0.375	17/18	0.944444	3/18	0.166667	0/18	0	0/16	0	0/16	0	0.247685
15TB137	14/18	0.777778	18/20	0.9	9/18	0.5	0/20	0		#VALUE!		#VALUE!	#VALUE!
	14/18	0.777778	18/20	0.9	9/18	0.5	0/20	0		#VALUE!		#VALUE!	#VALUE!
15TB138	16/16	1	12/18	0.666667	16/20	0.8	9/20	0.45		#VALUE!		#VALUE!	#VALUE!
	16/16	1	12/18	0.666667	16/20	0.8	9/20	0.45		#VALUE!		#VALUE!	#VALUE!
15TB139	11/14	0.785714	5/16	0.3125	3/18	0.166667	1/16	0.0625	12/14	0.857143	15/18	0.833333	0.502976
	11/14	0.785714	5/16	0.3125	3/18	0.166667	0/16	0	12/14	0.857143	15/18	0.833333	0.49256
15TB140	11/16	0.6875	16/16	1	0/14	0	1/16	0.0625	0/18	0		#VALUE!	#VALUE!
	11/16	0.6875	16/16	1	0/14	0	0/16	0	0/18	0		#VALUE!	#VALUE!
15TB141	14/14	1	16/16	1	16/16	1	15/16	0.9375	18/18	1	3/18	0.166667	0.850694
	14/14	1	16/16	1	16/16	1	15/16	0.9375	18/18	1	3/18	0.166667	0.850694
15TB142	14/14	1	14/14	1	14/14	1	16/16	1	16/16	1	0/14	0	0.833333
	14/14	1	14/14	1	14/14	1	16/16	1	16/16	1	0/14	0	0.833333
15TB143	0/16	0	3/18	0.166667	2/16	0.125	0/18	0	0/18	0		#VALUE!	#VALUE!
	0/16	0	2/18	0.111111	1/16	0.0625	0/18	0	0/18	0		#VALUE!	#VALUE!
15TB144	14/14	1	12/12	1	11/12	0.916667	12/14	0.857143	0/16	0		#VALUE!	#VALUE!
	14/14	1	12/12	1	11/12	0.916667	12/14	0.857143	0/16	0		#VALUE!	#VALUE!
15TB145	14/16	0.875	14/14	1	7/14	0.5	6/20	0.3	18/18	1	0/18	0	0.6125
	14/16	0.875	14/14	1	7/14	0.5	6/20	0.3	18/18	1	0/18	0	0.6125
15TB146	18/18	1	16/16	1	0/20	0	0/18	0	0/16	0	14/18	0.777778	0.462963
	18/18	1	16/16	1	0/20	0	0/18	0	0/16	0	14/18	0.777778	0.462963
15TB147	1/20	0.05	18/18	1	19/20	0.95		#VALUE!		#VALUE!		#VALUE!	#VALUE!
	0/20	0	18/18	1	19/20	0.95		#VALUE!		#VALUE!		#VALUE!	#VALUE!
15TB148	18/18	1	0/16	0	0/20	0	17/18	0.944444	0/18	0		#VALUE!	#VALUE!
	18/18	1	0/16	0	0/20	0	17/18	0.944444	0/18	0		#VALUE!	#VALUE!
15TB149	16/16	1	9/18	0.5	5/20	0.25	0/20	0	3/18	0.166667		#VALUE!	#VALUE!
	16/16	1	9/18	0.5	5/20	0.25	0/20	0	3/18	0.166667		#VALUE!	#VALUE!
15TB150	16/16	1	7/16	0.4375	6/18	0.333333	10/18	0.555556	0/18	0		#VALUE!	#VALUE!
	16/16	1	7/16	0.4375	6/18	0.333333	10/18	0.555556	0/18	0		#VALUE!	#VALUE!
15TB151	16/16	1	14/14	1	14/14	1	18/18	1	6/16	0.375		#VALUE!	#VALUE!
	16/16	1	14/14	1	14/14	1	18/18	1	6/16	0.375		#VALUE!	#VALUE!
15TB152	0/18	0	17/20	0.85	0/14	0	0/16	0	0/16	0		#VALUE!	#VALUE!
	0/18	0	17/20	0.85	0/14	0	0/16	0	0/16	0		#VALUE!	#VALUE!
15TB153	14/14	1	5/16	0.3125	0/16	0	9/16	0.5625	0/16	0	16/16	1	0.479167
	14/14	1	5/16	0.3125	0/16	0	9/16	0.5625	0/16	0	16/16	1	0.479167
15TB154	15/18	0.833333	18/18	1	7/16	0.4375	0/18	0	0/20	0	0/22	0	0.378472
	15/18	0.833333	18/18	1	7/16	0.4375	0/18	0	0/20	0	0/22	0	0.378472
15TB155	15/18	0.833333	12/16	0.75	0/16	0	0/16	0	0/16	0		#VALUE!	#VALUE!
	15/18	0.833333	12/16	0.75	0/16	0	0/16	0	0/16	0		#VALUE!	#VALUE!
15TB156	14/14	1	15/16	0.9375	16/16	1	14/18	0.777778	0/18	0		#VALUE!	#VALUE!
	14/14	1	15/16	0.9375	16/16	1	14/18	0.777778	0/18	0		#VALUE!	#VALUE!
15TB157	5/18	0.277778	0/16	0	8/16	0.5	4/14	0.285714		#VALUE!		#VALUE!	#VALUE!
	5/18	0.277778	0/16	0	8/16	0.5	4/14	0.285714		#VALUE!		#VALUE!	#VALUE!
15TB158	18/18	1	0/18	0	20/20	1	0/18	0	0/16	0		#VALUE!	#VALUE!
	18/18	1	0/18	0	20/20	1	0/18	0	0/16	0		#VALUE!	#VALUE!
15TB159	1/20	0.05	0/20	0	7/18	0.388889	20/20	1	0/18	0	1/16	0.0625	0.250231
	1/20	0.05	0/20	0	7/18	0.388889	20/20	1	0/18	0	0/16	0	0.239815
15TB160	13/16	0.8125	4/18	0.222222	5/18	0.277778	0/18	0		#VALUE!		#VALUE!	#VALUE!
	13/16	0.8125	4/18	0.222222	5/18	0.277778	0/18	0		#VALUE!		#VALUE!	#VALUE!
15TB161	16/16	1	15/18	0.833333	11/22	0.5	11/20	0.55	8/22	0.363636	19/20	0.95	0.699495
	16/16	1	15/18	0.833333	11/22	0.5	11/20	0.55	8/22	0.363636	19/20	0.95	0.699495
15TB162	14/14	1	5/16	0.3125	2/14	0.142857	3/12	0.25		#VALUE!		#VALUE!	#VALUE!
	14/14	1	5/16	0.3125	1/14	0.0714286	3/12	0.25		#VALUE!		#VALUE!	#VALUE!
15TB163	2/14	0.142857	13/14	0.928571	6/16	0.375	3/18	0.166667	0/20	0		#VALUE!	#VALUE!
	1/14	0.0714286	13/14	0.928571	6/16	0.375	3/18	0.166667	0/20	0		#VALUE!	#VALUE!
15TB164	14/14	1	16/16	1	16/18	0.888889	15/16	0.9375	16/16	1	13/18	0.722222	0.924769
	14/14	1	16/16	1	16/18	0.888889	15/16	0.9375	16/16	1	13/18	0.722222	0.924769
15TB165	18/18	1	20/20	1	6/22	0.272727	8/22	0.363636	12/18	0.666667		#VALUE!	#VALUE!
	18/18	1	20/20	1	6/22	0.272727	8/22	0.363636	12/18	0.666667		#VALUE!	#VALUE!
15TB166	12/16	0.75	0/18	0	4/18	0.222222	4/20	0.2	2/18	0.111111	0/16	0	0.213889
	12/16	0.75	0/18	0	4/18	0.222222	4/20	0.2	2/18	0.111111	0/16	0	0.213889
15TB167	0/14	0	0/16	0	0/16	0	0/14	0	0/16	0	0/18	0	0
	0/14	0	0/16	0	0/16	0	0/14	0	0/16	0	0/18	0	0
15TB168	11/14	0.785714	7/12	0.583333	9/14	0.642857	3/16	0.1875	0/16	0		#VALUE!	#VALUE!
	11/14	0.785714	7/12	0.583333	9/14	0.642857	3/16	0.1875	0/16	0		#VALUE!	#VALUE!
15TB169	13/14	0.928571	11/12	0.916667	16/16	1	18/18	1	1/16	0.0625		#VALUE!	#VALUE!
	13/14	0.928571	11/12	0.916667	16/16	1	18/18	1	0/16	0		#VALUE!	#VALUE!
15TB170	0/16	0	0/16	0	0/14	0	0/16	0	0/18	0	0/18	0	0
	0/16	0	0/16	0	0/14	0	0/16	0	0/18	0	0/18	0	0
15TB171	14/14	1	13/14	0.928571	14/14	1	0/12	0	0/12	0		#VALUE!	#VALUE!
	14/14	1	13/14	0.928571	14/14	1	0/12	0	0/12	0		#VALUE!	#VALUE!
15TB172	5/14	0.357143	5/16	0.3125	10/14	0.714286	12/16	0.75	0/18	0		#VALUE!	#VALUE!
	5/14	0.357143	5/16	0.3125	10/14	0.714286	12/16	0.75	0/18	0		#VALUE!	#VALUE!
15TB173	12/12	1	6/12	0.5	3/14	0.214286	11/14	0.785714	9/14	0.642857		#VALUE!	#VALUE!
	12/12	1	6/12	0.5	3/14	0.214286	11/14	0.785714	9/14	0.642857		#VALUE!	#VALUE!
15TB174	14/14	1	0/14	0	14/14	1	12/12	1	0/16	0		#VALUE!	#VALUE!
	14/14	1	0/14	0	14/14	1	12/12	1	0/16	0		#VALUE!	#VALUE!
15TB175	12/12	1	5/14	0.357143	0/16	0	11/16	0.6875	10/16	0.625	3/14	0.214286	0.480655
	12/12	1	5/14	0.357143	0/16	0	11/16	0.6875	10/16	0.625	2/14	0.142857	0.46875
15TB176	8/16	0.5	5/16	0.3125	3/14	0.214286	3/16	0.1875	0/16	0	0/16	0	0.202381
	8/16	0.5	5/16	0.3125	2/14	0.142857	2/16	0.125	0/16	0	0/16	0	0.18006
15TB177	16/16	1	16/16	1	16/18	0.888889	9/18	0.5		#VALUE!		#VALUE!	#VALUE!
	16/16	1	16/16	1	16/18	0.888889	9/18	0.5		#VALUE!		#VALUE!	#VALUE!
15TB178	13/16	0.8125	13/16	0.8125	5/20	0.25	1/18	0.0555556	19/22	0.863636		#VALUE!	#VALUE!
	13/16	0.8125	13/16	0.8125	5/20	0.25	0/18	0	19/22	0.863636		#VALUE!	#VALUE!
15TB179	18/22	0.818182	0/18	0	6/18	0.333333	7/20	0.35	16/22	0.727273	22/24	0.916667	0.524242
	18/22	0.818182	0/18	0	6/18	0.333333	7/20	0.35	16/22	0.727273	22/24	0.916667	0.524242
15TB180	10/16	0.625	11/16	0.6875	9/14	0.642857	14/14	1	0/16	0		#VALUE!	#VALUE!
	10/16	0.625	11/16	0.6875	9/14	0.642857	14/14	1	0/16	0		#VALUE!	#VALUE!
15TB181	16/16	1	18/18	1	16/16	1	16/16	1	16/16	1	15/16	0.9375	0.989583
	16/16	1	18/18	1	16/16	1	16/16	1	16/16	1	15/16	0.9375	0.989583
15TB182	6/18	0.333333	0/16	0	5/14	0.357143	6/14	0.428571	3/16	0.1875	7/18	0.388889	0.282573
	6/18	0.333333	0/16	0	5/14	0.357143	6/14	0.428571	3/16	0.1875	7/18	0.388889	0.282573
15TB183	14/14	1	10/12	0.833333	12/12	1	0/12	0	12/12	1	5/14	0.357143	0.698413
	14/14	1	10/12	0.833333	12/12	1	0/12	0	12/12	1	5/14	0.357143	0.698413
15TB184	0/16	0	1/18	0.0555556	0/16	0	0/18	0	0/18	0		#VALUE!	#VALUE!
	0/16	0	0/18	0	0/16	0	0/18	0	0/18	0		#VALUE!	#VALUE!
15TB185	4/14	0.285714	1/14	0.0714286	2/16	0.125	0/14	0	3/16	0.1875		#VALUE!	#VALUE!
	4/14	0.285714	0/14	0	1/16	0.0625	0/14	0	2/16	0.125		#VALUE!	#VALUE!
15TB186	14/14	1	10/14	0.714286	14/14	1	0/14	0	0/12	0		#VALUE!	#VALUE!
	14/14	1	10/14	0.714286	14/14	1	0/14	0	0/12	0		#VALUE!	#VALUE!
15TB187	6/14	0.428571	18/18	1	14/15	0.933333	16/20	0.8	10/18	0.555556	0/20	0	0.619577
	6/14	0.428571	18/18	1	14/15	0.933333	16/20	0.8	10/18	0.555556	0/20	0	0.619577
15TB188	9/20	0.45	0/18	0	20/20	1	0/16	0	0/18	0	7/22	0.318182	0.294697
	9/20	0.45	0/18	0	20/20	1	0/16	0	0/18	0	7/22	0.318182	0.294697
15TB189	11/16	0.6875	10/20	0.5	0/22	0	0/18	0	5/18	0.277778		#VALUE!	#VALUE!
	11/16	0.6875	10/20	0.5	0/22	0	0/18	0	5/18	0.277778		#VALUE!	#VALUE!
15TB190	16/16	1	8/16	0.5	2/14	0.142857	0/14	0	5/16	0.3125		#VALUE!	#VALUE!
	16/16	1	8/16	0.5	1/14	0.0714286	0/14	0	5/16	0.3125		#VALUE!	#VALUE!
15TB191	22/22	1	17/18	0.944444	24/24	1	0/20	0	0/22	0	8/12	0.666667	0.601852
	22/22	1	17/18	0.944444	24/24	1	0/20	0	0/22	0	8/12	0.666667	0.601852
15TB192	0/16	0	0/16	0	0/18	0	0/18	0	0/16	0	5/18	0.277778	0.0462963
	0/16	0	0/16	0	0/18	0	0/18	0	0/16	0	5/18	0.277778	0.0462963
15TB193	8/16	0.5	14/14	1	18/18	1	20/20	1	3/16	0.1875	18/18	1	0.78125
	8/16	0.5	14/14	1	18/18	1	20/20	1	3/16	0.1875	18/18	1	0.78125
15TB194	18/18	1	2/14	0.142857	4/16	0.25	5/16	0.3125	3/14	0.214286		#VALUE!	#VALUE!
	18/18	1	1/14	0.0714286	4/16	0.25	5/16	0.3125	3/14	0.214286		#VALUE!	#VALUE!
15TB195	18/18	1	13/16	0.8125	0/18	0	1/18	0.0555556	3/18	0.166667		#VALUE!	#VALUE!
	18/18	1	13/16	0.8125	0/18	0	0/18	0	3/18	0.166667		#VALUE!	#VALUE!
15TB196	5/22	0.227273	0/18	0	0/20	0	4/18	0.222222	2/20	0.1	21/22	0.954545	0.250673
	5/22	0.227273	0/18	0	0/20	0	4/18	0.222222	1/20	0.05	21/22	0.954545	0.24234
15TB197	14/14	1	12/12	1	12/12	1	9/16	0.5625	0/20	0	11/14	0.785714	0.724702
	14/14	1	12/12	1	12/12	1	9/16	0.5625	0/20	0	11/14	0.785714	0.724702
15TB198	11/18	0.611111	9/16	0.5625	16/16	1	2/18	0.111111	3/20	0.15		#VALUE!	#VALUE!
	11/18	0.611111	9/16	0.5625	16/16	1	2/18	0.111111	3/20	0.15		#VALUE!	#VALUE!
15TB199	15/16	0.9375	16/18	0.888889	18/18	1	17/20	0.85	14/16	0.875	15/15	1	0.925231
	15/16	0.9375	16/18	0.888889	18/18	1	17/20	0.85	14/16	0.875	15/15	1	0.925231
15TB200	0/16	0	0/16	0	0/18	0	0/14	0	0/16	0	0/18	0	0
	0/16	0	0/16	0	0/18	0	0/14	0	0/16	0	0/18	0	0
15TB201	5/20	0.25	5/18	0.277778	2/18	0.111111		#VALUE!		#VALUE!		#VALUE!	#VALUE!
	5/20	0.25	5/18	0.277778	2/18	0.111111		#VALUE!		#VALUE!		#VALUE!	#VALUE!
15TB202	0/18	0	1/18	0.0555556	1/18	0.0555556	1/18	0.0555556	3/16	0.1875	3/18	0.166667	0.0868056
	0/18	0	0/18	0	0/18	0	0/18	0	3/16	0.1875	3/18	0.166667	0.0590278
15TB203	0/16	0	7/18	0.388889	16/18	0.888889	6/18	0.333333	7/18	0.388889	16/16	1	0.5
	0/16	0	7/18	0.388889	16/18	0.888889	6/18	0.333333	7/18	0.388889	16/16	1	0.5
15TB204	18/18	1	17/18	0.944444	0/14	0	3/20	0.15	0/20	0	18/18	1	0.515741
	18/18	1	17/18	0.944444	0/14	0	3/20	0.15	0/20	0	18/18	1	0.515741
15TB205	14/14	1	11/14	0.785714	0/12	0	1/14	0.0714286	3/14	0.214286	7/16	0.4375	0.418155
	14/14	1	11/14	0.785714	0/12	0	0/14	0	3/14	0.214286	7/16	0.4375	0.40625

## Sheet: Sheet4
205	1	1
15tb-FHB-sz
B1	0.370833
B2	0.721065
B3	-999
B4	0.856209
B5	0.692266
B6	0.250992
B7	-999
B8	0.660714
B9	0.665741
B10	0.514385
B11	0.23912
B12	0.5117
B13	0.194444
B14	0.353704
B15	0.2
B16	0.933333
B17	0.284226
B18	0.905093
B19	0.65625
B20	0.640625
B21	0.606481
B22	0.2875
B23	0.276786
B24	0.194444
B25	0.473214
B26	0.108333
B27	0.469444
B28	0.439583
B29	0.709491
B30	0.35
B31	0.527778
B32	1
B33	0.900833
B34	-999
B35	0.203869
B36	0.2875
B37	0.435185
B38	0.370833
B39	0.1375
B40	0.75
B41	0.106399
B42	0.571759
B43	1
B44	0.317063
B45	0.478009
B46	0.952778
B47	0.00833333
B48	1
B49	0.5
B50	0.768519
B51	0.613131
B52	0.418155
B53	1
B54	0.728075
B55	0.681713
B56	0.2
B57	0.458333
B58	0.276136
B59	0.09375
B60	0.725926
B61	0.473611
B62	0.310774
B63	0.631818
B64	0.477374
B65	0.796296
B66	0.591667
B67	0.15625
B68	-999
B69	0.157407
B70	-999
B71	0.255787
B72	0.115278
B73	0.546296
B74	0.329861
B75	0.3375
B76	-999
B77	0.177083
B78	0.179167
B79	0.455556
B80	0.208333
B81	0.203704
B82	0.566303
B83	0.205556
B84	0.416667
B85	0.406548
B86	0.133333
B87	0.898644
B88	0.784444
B89	0.693056
B90	0.185556
B91	0.783333
B92	1
B93	0.476307
B94	0.345139
B95	0.122222
B96	0.398653
B97	0.305556
B98	0.466667
B99	0.537121
B100	0.608182
B101	0.652778
B102	0.0375
B103	0.775556
B104	0.719246
B105	0.695106
B106	0.218485
B107	-999
B108	0.563889
B109	0.54
B110	0.236706
B111	0.65021
B112	0.471465
B113	0.116667
B114	0.873181
B115	0.795455
B116	0.560714
B117	0.600159
B118	0.617989
B119	0.570767
B120	0.8
B121	0.972222
B122	1
B123	0.608631
B124	1
B125	0.77381
B126	-999
B127	0.409788
B128	0.96875
B129	0.724702
B130	0.2
B131	0.318056
B132	0.582018
B133	0.475694
B134	0.265046
B135	0.2
B136	0.247685
B137	0.544444
B138	0.729167
B139	0.49256
B140	0.3375
B141	0.850694
B142	0.833333
B143	0.0347222
B144	0.754762
B145	0.6125
B146	0.462963
B147	0.65
B148	0.388889
B149	0.383333
B150	0.465278
B151	0.875
B152	0.17
B153	0.479167
B154	0.378472
B155	0.316667
B156	0.743056
B157	0.265873
B158	0.4
B159	0.239815
B160	0.328125
B161	0.699495
B162	0.408482
B163	0.308333
B164	0.924769
B165	0.660606
B166	0.213889
B167	-999
B168	0.439881
B169	0.769048
B170	-999
B171	0.585714
B172	0.426786
B173	0.628571
B174	0.6
B175	0.46875
B176	0.18006
B177	0.847222
B178	0.547727
B179	0.524242
B180	0.591071
B181	0.989583
B182	0.282573
B183	0.698413
B184	-999
B185	0.0946429
B186	0.542857
B187	0.619577
B188	0.294697
B189	0.293056
B190	0.376786
B191	0.601852
B192	0.0462963
B193	0.78125
B194	0.369643
B195	0.395833
B196	0.24234
B197	0.724702
B198	0.486944
B199	0.925231
B200	-999
B201	0.212963
B202	0.0590278
B203	0.5
B204	0.515741
B205	0.40625

## Sheet: Sheet5
205	1	1
15tb-FHB-xs
B1	0.411111
B2	0.742593
B3	-999
B4	0.856209
B5	0.720588
B6	0.258102
B7	-999
B8	0.681548
B9	0.664815
B10	0.52629
B11	0.255787
B12	0.520034
B13	0.185185
B14	0.362037
B15	0.217593
B16	0.933333
B17	0.294643
B18	0.930787
B19	0.702381
B20	0.65625
B21	0.616898
B22	0.339286
B23	0.342262
B24	0.20202
B25	0.495536
B26	0.116667
B27	0.480556
B28	0.45
B29	0.71875
B30	0.35
B31	0.527778
B32	1
B33	0.900833
B34	-999
B35	0.203869
B36	0.3
B37	0.435185
B38	0.386458
B39	0.148611
B40	0.7625
B41	0.106399
B42	0.591435
B43	1
B44	0.340675
B45	0.488426
B46	0.952778
B47	0.0166667
B48	1
B49	0.5
B50	0.787037
B51	0.613131
B52	0.43006
B53	1
B54	0.746594
B55	0.681713
B56	0.211111
B57	0.475926
B58	0.276136
B59	0.09375
B60	0.725926
B61	0.486111
B62	0.320034
B63	0.640909
B64	0.477374
B65	0.796296
B66	0.604167
B67	0.168155
B68	-999
B69	0.178241
B70	-999
B71	0.265046
B72	0.115278
B73	0.546296
B74	0.341766
B75	0.3375
B76	-999
B77	0.177083
B78	0.196759
B79	0.455556
B80	0.208333
B81	0.203704
B82	0.590112
B83	0.205556
B84	0.416667
B85	0.420833
B86	0.133333
B87	0.898644
B88	0.795556
B89	0.711574
B90	0.209167
B91	0.783333
B92	1
B93	0.486111
B94	0.355556
B95	0.133333
B96	0.398653
B97	0.305556
B98	0.482576
B99	0.537121
B100	0.608182
B101	0.662037
B102	0.06
B103	0.775556
B104	0.719246
B105	0.695106
B106	0.237576
B107	-999
B108	0.563889
B109	0.54
B110	0.260317
B111	0.65021
B112	0.486616
B113	0.129167
B114	0.873181
B115	0.795455
B116	0.560714
B117	0.600159
B118	0.617989
B119	0.570767
B120	0.811111
B121	0.972222
B122	1
B123	0.608631
B124	1
B125	0.77381
B126	-999
B127	0.409788
B128	0.96875
B129	0.724702
B130	0.2
B131	0.343452
B132	0.582018
B133	0.475694
B134	0.265046
B135	0.2
B136	0.256944
B137	0.544444
B138	0.729167
B139	0.502976
B140	0.35
B141	0.850694
B142	0.833333
B143	0.0583333
B144	0.754762
B145	0.6125
B146	0.462963
B147	0.666667
B148	0.388889
B149	0.383333
B150	0.465278
B151	0.875
B152	0.17
B153	0.479167
B154	0.378472
B155	0.316667
B156	0.743056
B157	0.265873
B158	0.4
B159	0.250231
B160	0.328125
B161	0.699495
B162	0.426339
B163	0.322619
B164	0.924769
B165	0.660606
B166	0.213889
B167	-999
B168	0.439881
B169	0.781548
B170	-999
B171	0.585714
B172	0.426786
B173	0.628571
B174	0.6
B175	0.480655
B176	0.202381
B177	0.847222
B178	0.558838
B179	0.524242
B180	0.591071
B181	0.989583
B182	0.282573
B183	0.698413
B184	0.0111111
B185	0.133929
B186	0.542857
B187	0.619577
B188	0.294697
B189	0.293056
B190	0.391071
B191	0.601852
B192	0.0462963
B193	0.78125
B194	0.383929
B195	0.406944
B196	0.250673
B197	0.724702
B198	0.486944
B199	0.925231
B200	-999
B201	0.212963
B202	0.0868056
B203	0.5
B204	0.515741
B205	0.418155

## Sheet: Sheet6
1	0.25	0.444444	0.45	0.5			0.411111
	0.25	0.388889	0.4	0.444444			0.370833
2	0.8125	0.722222	1	0.733333	1		0.853611
	0.75	0.722222	1	0.666667	1		0.827778
3	0	0	0	0	0	0	0
	0	0	0	0	0	0	0
4	0.764706	0.722222	1	0.882353	0.823529	0.944444	0.856209
	0.705882	0.722222	1	0.882353	0.882353	0.944444	0.856209
5	0.833333	0.941176	0.764706	0.722222	0.944444		0.841176
	0.777778	0.882353	0.764706	0.722222	0.888889		0.80719
6	0.5	0.222222	0.125	0.25	0.388889		0.297222
	0.428571	0.222222	0.125	0.285714	0.444444		0.30119
7	0	0	0	0	0	0	0
	0	0	0	0	0	0	0
8	1	1	0.928571	0.8125			0.935268
	1	1	0.928571	0.75			0.919643
9	0.888889	1	1	1			0.972222
	0.944444	1	1	1			0.986111
10	0.916667	0.642857	0.785714	0.5			0.71131
	0.916667	0.642857	0.714286	0.5			0.693452
11	0.388889	0.333333	0.4	0.3125			0.358681
	0.388889	0.333333	0.35	0.3125			0.346181
12	0.6	0.909091	0.722222	0.888889			0.780051
	0.55	0.909091	0.722222	0.888889			0.767551
13	0.333333	0.777778					0.555556
	0.333333	0.833333					0.583333
14	0.888889	0.95					0.919444
	0.888889	0.9					0.894444
15	0.5	0.75					0.625
	0.5	0.7					0.6
16	1	1	1	1	1	0.6	0.933333
	1	1	1	1	1	0.6	0.933333
17	0.8125	0.642857	0.3125				0.589286
	0.75	0.642857	0.3125				0.568452
18	0.95	0.9	0.9375	0.958333	0.95	0.888889	0.930787
	0.95	0.85	0.875	0.916667	0.95	0.888889	0.905093
19	0.928571	0.857143	0.928571	0.75	0.5625		0.805357
	0.857143	0.785714	0.857143	0.6875	0.5625		0.75
20	0.6875	0.625	1				0.770833
	0.6875	0.625	1				0.770833
21	1	0.9375	0.888889	0.875			0.925347
	1	0.875	0.888889	0.875			0.909722
22	0.8125	0.6875					0.75
	0.75	0.625					0.6875
23	0.5625	0.5625					0.5625
	0.5	0.5					0.5
24	0.666667	0.545455					0.606061
	0.666667	0.5					0.583333
25	1	0.875	0.6875				0.854167
	1	0.875	0.6875				0.854167
26	0.7						0.7
	0.65						0.65
27	0.8125	0.625	0.6875				0.708333
	0.8125	0.625	0.6875				0.708333
28	0.666667	0.722222	0.6				0.662963
	0.666667	0.722222	0.6				0.662963
29	1	1	0.8125	1			0.953125
	1	1	0.8125	1			0.953125
30	1	0.4375					0.71875
	1	0.4375					0.71875
31	0.777778	1					0.888889
	0.777778	1					0.888889
32	1	1	1	1	1	1	1
	1	1	1	1	1	1	1
33	0.9	0.888889	0.9375	0.888889	0.888889		0.900833
	0.9	0.888889	0.9375	0.888889	0.888889		0.900833
34	0	0	0	0	0	0	0
	0	0	0	0	0	0	0
35	0.785714						0.785714
	0.785714						0.785714
36	1						1
	1						1
37	1	0.833333	0.777778				0.87037
	1	0.833333	0.777778				0.87037
38	0.5625	0.65	0.333333				0.515278
	0.5	0.65	0.333333				0.494444
39	0.388889	0.166667	0.125				0.226852
	0.333333	0.166667	0.125				0.208333
40	1	1	0.875	0.9375			0.953125
	1	1	0.875	0.875			0.9375
41	0.166667	0.1875	0.0714286				0.141865
	0.166667	0.1875	0.0714286				0.141865
42	0.9375	0.833333	0.777778	1			0.887153
	0.875	0.777778	0.777778	1			0.857639
43	1	1	1	1	1	1	1
	1	1	1	1	1	1	1
44	0.888889	0.571429					0.730159
	0.888889	0.571429					0.730159
45	0.555556	1	1				0.851852
	0.555556	1	1				0.851852
46	0.875	0.888889	1	1	1		0.952778
	0.875	0.888889	1	1	1		0.952778
47	0.1	0	0	0	0	0	0.0166667
	0.05	0	0	0	0	0	0.00833333
48	1	1	1	1	1	1	1
	1	1	1	1	1	1	1
49	1	1	1				1
	1	1	1				1
50	0.944444	1	0.944444	1	0.611111		0.9
	0.944444	1	0.944444	1	0.555556		0.888889
51	1	0.833333	0.95	0.545455			0.832197
	1	0.833333	0.95	0.545455			0.832197
52	1	0.9375	0.5				0.8125
	1	0.9375	0.5				0.8125
53	1	1	1	1	1		1
	1	1	1	1	1		1
54	0.777778	0.722222	0.8	0.777778	0.6875	0.714286	0.746594
	0.777778	0.666667	0.8	0.722222	0.6875	0.714286	0.728075
55	0.666667	0.625	0.722222	0.722222	0.6875	0.666667	0.681713
	0.666667	0.625	0.722222	0.722222	0.6875	0.666667	0.681713
56	1						1
	1						1
57	1	1	0.5				0.833333
	1	1	0.5				0.833333
58	0.4	0.454545	0.25				0.368182
	0.4	0.454545	0.25				0.368182
59	0.5625						0.5625
	0.5625						0.5625
60	0.8	1	1	1	0.555556		0.871111
	0.8	1	1	1	0.555556		0.871111
61	0.6875	0.625	0.5625	0.555556			0.607639
	0.6875	0.625	0.5	0.555556			0.592014
62	0.9	0.409091	0.611111				0.640067
	0.9	0.409091	0.555556				0.621549
63	1	0.954545	0.9				0.951515
	1	0.909091	0.9				0.936364
64	0.7	0.409091	0.888889				0.665993
	0.7	0.409091	0.888889				0.665993
65	1	1	1	0.777778	1		0.955556
	1	1	1	0.777778	1		0.955556
66	1	0.8125	0.833333				0.881944
	1	0.8125	0.833333				0.881944
67	0.9375						0.9375
	0.9375						0.9375
68	0	0	0	0	0	0	0
	0	0	0	0	0	0	0
69	0.388889	0.277778	0.277778				0.314815
	0.388889	0.277778	0.277778				0.314815
70	0	0	0	0	0	0	0
	0	0	0	0	0	0	0
71	0.8125	0.555556					0.684028
	0.8125	0.555556					0.684028
72	0.388889	0.1875					0.288194
	0.388889	0.1875					0.288194
73	1	0.833333	0.888889	0.555556			0.819444
	1	0.833333	0.888889	0.555556			0.819444
74	1	0.666667	0.3125				0.659722
	1	0.666667	0.3125				0.659722
75	1	0.3125	0.25				0.520833
	1	0.3125	0.25				0.520833
76	0	0	0	0	0	0	0
	0	0	0	0	0	0	0
77	0.3125	0.166667	0.333333	0.25			0.265625
	0.3125	0.166667	0.333333	0.25			0.265625
78	0.375	0.25	0.166667	0.388889			0.295139
	0.375	0.2	0.111111	0.388889			0.26875
79	1	1					1
	1	1					1
80	0.9						0.9
	0.9						0.9
81	0.888889						0.888889
	0.888889						0.888889
82	0.9375	1	0.888889	0.428571			0.81374
	0.9375	1	0.888889	0.357143			0.795883
83	0.833333	0.4					0.616667
	0.833333	0.4					0.616667
84	1	1	0.5				0.833333
	1	1	0.5				0.833333
85	0.666667	0.714286	0.4375				0.606151
	0.666667	0.714286	0.4375				0.606151
86	0.8						0.8
	0.8						0.8
87	1	1	0.888889	0.8125	0.857143	0.833333	0.898644
	1	1	0.888889	0.8125	0.857143	0.833333	0.898644
88	1	0.7	0.944444	1			0.911111
	1	0.7	0.944444	1			0.911111
89	1	1	0.875	0.95			0.95625
	1	1	0.875	0.95			0.95625
90	0.666667						0.666667
	0.666667						0.666667
91	0.75	1	0.95	1	1		0.94
	0.75	1	0.95	1	1		0.94
92	1	1	1	1	1	1	1
	1	1	1	1	1	1	1
93	1	0.882353	0.666667				0.849673
	1	0.882353	0.666667				0.849673
94	0.3	0.777778	0.3125	0.555556			0.486458
	0.3	0.777778	0.3125	0.555556			0.486458
95	0.555556						0.555556
	0.555556						0.555556
96	1	0.555556					0.777778
	1	0.555556					0.777778
97	1	0.444444	0.388889				0.611111
	1	0.444444	0.388889				0.611111
98	1	0.75	1	0.0454545			0.698864
	1	0.75	1	0			0.6875
99	1	0.95	1				0.983333
	1	0.95	1				0.983333
100	0.681818	0.681818	0.727273	0.95			0.760227
	0.681818	0.681818	0.727273	0.95			0.760227
101	0.75	1	1	1			0.9375
	0.75	1	1	1			0.9375
102	0.25	0.05	0	0	0		0.06
	0.1875	0	0	0	0		0.0375
103	1	0.6	0.944444	1			0.886111
	1	0.6	0.944444	1			0.886111
104	1	0.714286	0.4375	0.5	0.944444		0.719246
	1	0.714286	0.4375	0.5	0.944444		0.719246
105	1	1	1	0.777778			0.944444
	1	1	1	0.777778			0.944444
106	0.333333	0.409091	0.35				0.364141
	0.333333	0.409091	0.35				0.364141
107	0	0	0	0	0	0	0
	0	0	0	0	0	0	0
108	0.833333	0.65	0.9	1			0.845833
	0.833333	0.65	0.9	1			0.845833
109	1	1	0.7				0.9
	1	1	0.7				0.9
110	0.1875	0.357143	0.166667	0.3125	0.277778		0.260317
	0.125	0.357143	0.111111	0.3125	0.277778		0.236706
111	0.625	0.954545	0.555556	0.727273	0.388889	0.65	0.65021
	0.625	0.954545	0.555556	0.727273	0.388889	0.65	0.65021
112	0.833333	0.636364	0.909091				0.792929
	0.833333	0.636364	0.909091				0.792929
113	0.333333	0.3125					0.322917
	0.333333	0.25					0.291667
114	0.785714	0.714286	0.857143	0.9375	0.944444	1	0.873181
	0.785714	0.714286	0.857143	0.9375	0.944444	1	0.873181
115	1	0.772727	1	1	1		0.954545
	1	0.772727	1	1	1		0.954545
116	1	0.928571	0.875				0.934524
	1	0.928571	0.875				0.934524
117	1	0.722222	0.928571				0.883598
	1	0.722222	0.928571				0.883598
118	1	1	1				1
	1	1	1				1
119	1	1	0.785714				0.928571
	1	1	0.785714				0.928571
120	1	1	1	1			1
	1	1	1	1			1
121	1	1	0.833333	1	1	1	0.972222
	1	1	0.833333	1	1	1	0.972222
122	1	1	1	1	1	1	1
	1	1	1	1	1	1	1
123	1	1	0.9375	0.714286			0.912946
	1	1	0.9375	0.714286			0.912946
124	1	1	1	1	1	1	1
	1	1	1	1	1	1	1
125	1	1	1	0.642857	1		0.928571
	1	1	1	0.642857	1		0.928571
126	0	0	0	0	0	0	0
	0	0	0	0	0	0	0
127	0.714286	0.888889	0.416667	0.388889			0.602183
	0.714286	0.888889	0.416667	0.388889			0.602183
128	1	1	0.9375	0.875	1	1	0.96875
	1	1	0.9375	0.875	1	1	0.96875
129	0.5	1	0.9375	1	0.625		0.8125
	0.5	1	0.9375	1	0.625		0.8125
130	1						1
	1						1
131	0.357143	0.214286	0.3125	0.5	0.333333		0.343452
	0.357143	0.142857	0.3125	0.5	0.277778		0.318056
132	1	0.888889					0.944444
	1	0.888889					0.944444
133	1						1
	1						1
134	0.9375						0.9375
	0.9375						0.9375
135	1						1
	1						1
136	0.944444						0.944444
	0.944444						0.944444
137	0.777778	0.9	0.5				0.725926
	0.777778	0.9	0.5				0.725926
138	1	0.666667	0.8	0.45			0.729167
	1	0.666667	0.8	0.45			0.729167
139	0.785714	0.857143	0.833333				0.825397
	0.785714	0.857143	0.833333				0.825397
140	0.6875	1					0.84375
	0.6875	1					0.84375
141	1	1	1	0.9375	1		0.9875
	1	1	1	0.9375	1		0.9875
142	1	1	1	1	1		1
	1	1	1	1	1		1
143	0	0.166667	0.125				0.0972222
	0	0.111111	0.0625				0.0578704
144	1	1	0.916667	0.857143			0.943452
	1	1	0.916667	0.857143			0.943452
145	0.875	1	0.5	1			0.84375
	0.875	1	0.5	1			0.84375
146	1	1	0.777778				0.925926
	1	1	0.777778				0.925926
147	1	0.95					0.975
	1	0.95					0.975
148	1	0.944444					0.972222
	1	0.944444					0.972222
149	1	0.5					0.75
	1	0.5					0.75
150	1	0.4375	0.333333	0.555556			0.581597
	1	0.4375	0.333333	0.555556			0.581597
151	1	1	1	1			1
	1	1	1	1			1
152	0.85						0.85
	0.85						0.85
153	1	0.5625	1				0.854167
	1	0.5625	1				0.854167
154	0.833333	1	0.4375				0.756944
	0.833333	1	0.4375				0.756944
155	0.833333	0.75					0.791667
	0.833333	0.75					0.791667
156	1	0.9375	1	0.777778			0.928819
	1	0.9375	1	0.777778			0.928819
157	0.5	0.285714					0.392857
	0.5	0.285714					0.392857
158	1	1					1
	1	1					1
159	1						1
	1						1
160	0.8125						0.8125
	0.8125						0.8125
161	1	0.833333	0.5	0.55	0.95		0.766667
	1	0.833333	0.5	0.55	0.95		0.766667
162	1	0.3125					0.65625
	1	0.3125					0.65625
163	0.928571	0.375					0.651786
	0.928571	0.375					0.651786
164	1	1	0.888889	0.9375	1	0.722222	0.924769
	1	1	0.888889	0.9375	1	0.722222	0.924769
165	1	1	0.666667				0.888889
	1	1	0.666667				0.888889
166	0.75						0.75
	0.75						0.75
167	0	0	0	0	0	0	0
	0	0	0	0	0	0	0
168	0.785714	0.583333	0.642857				0.670635
	0.785714	0.583333	0.642857				0.670635
169	0.928571	0.916667	1	1			0.96131
	0.928571	0.916667	1	1			0.96131
170	0	0	0	0	0	0	0
	0	0	0	0	0	0	0
171	1	0.928571	1				0.97619
	1	0.928571	1				0.97619
172	0.714286	0.75					0.732143
	0.714286	0.75					0.732143
173	1	0.5	0.785714	0.642857			0.732143
	1	0.5	0.785714	0.642857			0.732143
174	1	1	1				1
	1	1	1				1
175	1	0.6875	0.625				0.770833
	1	0.6875	0.625				0.770833
176	0.5	0.3125	0.214286	0.1875	0	0	0.202381
	0.5	0.3125	0.142857	0.125	0	0	0.18006
177	1	1	0.888889				0.962963
	1	1	0.888889				0.962963
178	0.8125	0.8125	0.863636				0.829545
	0.8125	0.8125	0.863636				0.829545
179	0.818182	0.333333	0.35	0.727273	0.916667		0.629091
	0.818182	0.333333	0.35	0.727273	0.916667		0.629091
180	0.625	0.6875	0.642857	1			0.738839
	0.625	0.6875	0.642857	1			0.738839
181	1	1	1	1	1	0.9375	0.989583
	1	1	1	1	1	0.9375	0.989583
182	0.333333	0	0.357143	0.428571	0.1875	0.388889	0.282573
	0.333333	0	0.357143	0.428571	0.1875	0.388889	0.282573
183	1	0.833333	1	1			0.958333
	1	0.833333	1	1			0.958333
184	0	0.0555556	0	0	0		0.0111111
	0	0	0	0	0		0
185	0.285714	0.0714286	0.125	0	0.1875		0.133929
	0.285714	0	0.0625	0	0.125		0.0946429
186	1	0.714286	1				0.904762
	1	0.714286	1				0.904762
187	0.428571	1	0.933333	0.8	0.555556		0.743492
	0.428571	1	0.933333	0.8	0.555556		0.743492
188	0.45	1					0.725
	0.45	1					0.725
189	0.6875	0.5	0.277778				0.488426
	0.6875	0.5	0.277778				0.488426
190	1	0.5	0.3125				0.604167
	1	0.5	0.3125				0.604167
191	1	0.944444	1				0.981481
	1	0.944444	1				0.981481
192	0	0	0	0	0	0.277778	0.0462963
	0	0	0	0	0	0.277778	0.0462963
193	0.5	1	1	1	1		0.9
	0.5	1	1	1	1		0.9
194	1	0.3125					0.65625
	1	0.3125					0.65625
195	1	0.8125					0.90625
	1	0.8125					0.90625
196	0.954545						0.954545
	0.954545						0.954545
197	1	1	1	0.785714			0.946429
	1	1	1	0.785714			0.946429
198	0.611111	0.5625	1				0.724537
	0.611111	0.5625	1				0.724537
199	0.9375	0.888889	1	0.85	0.875	1	0.925231
	0.9375	0.888889	1	0.85	0.875	1	0.925231
200	0	0	0	0	0	0	0
	0	0	0	0	0	0	0
201	0.25	0.277778	0.111111				0.212963
	0.25	0.277778	0.111111				0.212963
202	0	0.0555556	0.0555556	0.0555556	0.1875	0.166667	0.0868056
	0	0	0	0	0.1875	0.166667	0.0590278
203	0.388889	0.888889	0.333333	0.388889	1		0.6
	0.388889	0.888889	0.333333	0.388889	1		0.6
204	1	0.944444	1				0.981481
	1	0.944444	1				0.981481
205	1	0.785714					0.892857
	1	0.785714					0.892857

## Sheet: Sheet7
B1	0.411111
	0.370833
B2	0.853611
	0.827778
B3	0
	0
B4	0.856209
	0.856209
B5	0.841176
	0.80719
B6	0.297222
	0.30119
B7	0
	0
B8	0.935268
	0.919643
B9	0.972222
	0.986111
B10	0.71131
	0.693452
B11	0.358681
	0.346181
B12	0.780051
	0.767551
B13	0.555556
	0.583333
B14	0.919444
	0.894444
B15	0.625
	0.6
B16	0.933333
	0.933333
B17	0.589286
	0.568452
B18	0.930787
	0.905093
B19	0.805357
	0.75
B20	0.770833
	0.770833
B21	0.925347
	0.909722
B22	0.75
	0.6875
B23	0.5625
	0.5
B24	0.606061
	0.583333
B25	0.854167
	0.854167
B26	0.7
	0.65
B27	0.708333
	0.708333
B28	0.662963
	0.662963
B29	0.953125
	0.953125
B30	0.71875
	0.71875
B31	0.888889
	0.888889
B32	1
	1
B33	0.900833
	0.900833
B34	0
	0
B35	0.785714
	0.785714
B36	1
	1
B37	0.87037
	0.87037
B38	0.515278
	0.494444
B39	0.226852
	0.208333
B40	0.953125
	0.9375
B41	0.141865
	0.141865
B42	0.887153
	0.857639
B43	1
	1
B44	0.730159
	0.730159
B45	0.851852
	0.851852
B46	0.952778
	0.952778
B47	0.0166667
	0.00833333
B48	1
	1
B49	1
	1
B50	0.9
	0.888889
B51	0.832197
	0.832197
B52	0.8125
	0.8125
B53	1
	1
B54	0.746594
	0.728075
B55	0.681713
	0.681713
B56	1
	1
B57	0.833333
	0.833333
B58	0.368182
	0.368182
B59	0.5625
	0.5625
B60	0.871111
	0.871111
B61	0.607639
	0.592014
B62	0.640067
	0.621549
B63	0.951515
	0.936364
B64	0.665993
	0.665993
B65	0.955556
	0.955556
B66	0.881944
	0.881944
B67	0.9375
	0.9375
B68	0
	0
B69	0.314815
	0.314815
B70	0
	0
B71	0.684028
	0.684028
B72	0.288194
	0.288194
B73	0.819444
	0.819444
B74	0.659722
	0.659722
B75	0.520833
	0.520833
B76	0
	0
B77	0.265625
	0.265625
B78	0.295139
	0.26875
B79	1
	1
B80	0.9
	0.9
B81	0.888889
	0.888889
B82	0.81374
	0.795883
B83	0.616667
	0.616667
B84	0.833333
	0.833333
B85	0.606151
	0.606151
B86	0.8
	0.8
B87	0.898644
	0.898644
B88	0.911111
	0.911111
B89	0.95625
	0.95625
B90	0.666667
	0.666667
B91	0.94
	0.94
B92	1
	1
B93	0.849673
	0.849673
B94	0.486458
	0.486458
B95	0.555556
	0.555556
B96	0.777778
	0.777778
B97	0.611111
	0.611111
B98	0.698864
	0.6875
B99	0.983333
	0.983333
B100	0.760227
	0.760227
B101	0.9375
	0.9375
B102	0.06
	0.0375
B103	0.886111
	0.886111
B104	0.719246
	0.719246
B105	0.944444
	0.944444
B106	0.364141
	0.364141
B107	0
	0
B108	0.845833
	0.845833
B109	0.9
	0.9
B110	0.260317
	0.236706
B111	0.65021
	0.65021
B112	0.792929
	0.792929
B113	0.322917
	0.291667
B114	0.873181
	0.873181
B115	0.954545
	0.954545
B116	0.934524
	0.934524
B117	0.883598
	0.883598
B118	1
	1
B119	0.928571
	0.928571
B120	1
	1
B121	0.972222
	0.972222
B122	1
	1
B123	0.912946
	0.912946
B124	1
	1
B125	0.928571
	0.928571
B126	0
	0
B127	0.602183
	0.602183
B128	0.96875
	0.96875
B129	0.8125
	0.8125
B130	1
	1
B131	0.343452
	0.318056
B132	0.944444
	0.944444
B133	1
	1
B134	0.9375
	0.9375
B135	1
	1
B136	0.944444
	0.944444
B137	0.725926
	0.725926
B138	0.729167
	0.729167
B139	0.825397
	0.825397
B140	0.84375
	0.84375
B141	0.9875
	0.9875
B142	1
	1
B143	0.0972222
	0.0578704
B144	0.943452
	0.943452
B145	0.84375
	0.84375
B146	0.925926
	0.925926
B147	0.975
	0.975
B148	0.972222
	0.972222
B149	0.75
	0.75
B150	0.581597
	0.581597
B151	1
	1
B152	0.85
	0.85
B153	0.854167
	0.854167
B154	0.756944
	0.756944
B155	0.791667
	0.791667
B156	0.928819
	0.928819
B157	0.392857
	0.392857
B158	1
	1
B159	1
	1
B160	0.8125
	0.8125
B161	0.766667
	0.766667
B162	0.65625
	0.65625
B163	0.651786
	0.651786
B164	0.924769
	0.924769
B165	0.888889
	0.888889
B166	0.75
	0.75
B167	0
	0
B168	0.670635
	0.670635
B169	0.96131
	0.96131
B170	0
	0
B171	0.97619
	0.97619
B172	0.732143
	0.732143
B173	0.732143
	0.732143
B174	1
	1
B175	0.770833
	0.770833
B176	0.202381
	0.18006
B177	0.962963
	0.962963
B178	0.829545
	0.829545
B179	0.629091
	0.629091
B180	0.738839
	0.738839
B181	0.989583
	0.989583
B182	0.282573
	0.282573
B183	0.958333
	0.958333
B184	0.0111111
	0
B185	0.133929
	0.0946429
B186	0.904762
	0.904762
B187	0.743492
	0.743492
B188	0.725
	0.725
B189	0.488426
	0.488426
B190	0.604167
	0.604167
B191	0.981481
	0.981481
B192	0.0462963
	0.0462963
B193	0.9
	0.9
B194	0.65625
	0.65625
B195	0.90625
	0.90625
B196	0.954545
	0.954545
B197	0.946429
	0.946429
B198	0.724537
	0.724537
B199	0.925231
	0.925231
B200	0
	0
B201	0.212963
	0.212963
B202	0.0868056
	0.0590278
B203	0.6
	0.6
B204	0.981481
	0.981481
B205	0.892857
	0.892857

## Sheet: Sheet8
205	1	1
16.05FBHXIAOSUI2
B1	0.411111
B2	0.853611
B3	0
B4	0.856209
B5	0.841176
B6	0.297222
B7	0
B8	0.935268
B9	0.972222
B10	0.71131
B11	0.358681
B12	0.780051
B13	0.555556
B14	0.919444
B15	0.625
B16	0.933333
B17	0.589286
B18	0.930787
B19	0.805357
B20	0.770833
B21	0.925347
B22	0.75
B23	0.5625
B24	0.606061
B25	0.854167
B26	0.7
B27	0.708333
B28	0.662963
B29	0.953125
B30	0.71875
B31	0.888889
B32	1
B33	0.900833
B34	0
B35	0.785714
B36	1
B37	0.87037
B38	0.515278
B39	0.226852
B40	0.953125
B41	0.141865
B42	0.887153
B43	1
B44	0.730159
B45	0.851852
B46	0.952778
B47	0.0166667
B48	1
B49	1
B50	0.9
B51	0.832197
B52	0.8125
B53	1
B54	0.746594
B55	0.681713
B56	1
B57	0.833333
B58	0.368182
B59	0.5625
B60	0.871111
B61	0.607639
B62	0.640067
B63	0.951515
B64	0.665993
B65	0.955556
B66	0.881944
B67	0.9375
B68	0
B69	0.314815
B70	0
B71	0.684028
B72	0.288194
B73	0.819444
B74	0.659722
B75	0.520833
B76	0
B77	0.265625
B78	0.295139
B79	1
B80	0.9
B81	0.888889
B82	0.81374
B83	0.616667
B84	0.833333
B85	0.606151
B86	0.8
B87	0.898644
B88	0.911111
B89	0.95625
B90	0.666667
B91	0.94
B92	1
B93	0.849673
B94	0.486458
B95	0.555556
B96	0.777778
B97	0.611111
B98	0.698864
B99	0.983333
B100	0.760227
B101	0.9375
B102	0.06
B103	0.886111
B104	0.719246
B105	0.944444
B106	0.364141
B107	0
B108	0.845833
B109	0.9
B110	0.260317
B111	0.65021
B112	0.792929
B113	0.322917
B114	0.873181
B115	0.954545
B116	0.934524
B117	0.883598
B118	1
B119	0.928571
B120	1
B121	0.972222
B122	1
B123	0.912946
B124	1
B125	0.928571
B126	0
B127	0.602183
B128	0.96875
B129	0.8125
B130	1
B131	0.343452
B132	0.944444
B133	1
B134	0.9375
B135	1
B136	0.944444
B137	0.725926
B138	0.729167
B139	0.825397
B140	0.84375
B141	0.9875
B142	1
B143	0.0972222
B144	0.943452
B145	0.84375
B146	0.925926
B147	0.975
B148	0.972222
B149	0.75
B150	0.581597
B151	1
B152	0.85
B153	0.854167
B154	0.756944
B155	0.791667
B156	0.928819
B157	0.392857
B158	1
B159	1
B160	0.8125
B161	0.766667
B162	0.65625
B163	0.651786
B164	0.924769
B165	0.888889
B166	0.75
B167	0
B168	0.670635
B169	0.96131
B170	0
B171	0.97619
B172	0.732143
B173	0.732143
B174	1
B175	0.770833
B176	0.202381
B177	0.962963
B178	0.829545
B179	0.629091
B180	0.738839
B181	0.989583
B182	0.282573
B183	0.958333
B184	0.0111111
B185	0.133929
B186	0.904762
B187	0.743492
B188	0.725
B189	0.488426
B190	0.604167
B191	0.981481
B192	0.0462963
B193	0.9
B194	0.65625
B195	0.90625
B196	0.954545
B197	0.946429
B198	0.724537
B199	0.925231
B200	0
B201	0.212963
B202	0.0868056
B203	0.6
B204	0.981481
B205	0.892857

## Sheet: Sheet9
205	1	1
16.05FBHSUIZHOU2
B1	0.370833
B2	0.827778
B3	0
B4	0.856209
B5	0.80719
B6	0.30119
B7	0
B8	0.919643
B9	0.986111
B10	0.693452
B11	0.346181
B12	0.767551
B13	0.583333
B14	0.894444
B15	0.6
B16	0.933333
B17	0.568452
B18	0.905093
B19	0.75
B20	0.770833
B21	0.909722
B22	0.6875
B23	0.5
B24	0.583333
B25	0.854167
B26	0.65
B27	0.708333
B28	0.662963
B29	0.953125
B30	0.71875
B31	0.888889
B32	1
B33	0.900833
B34	0
B35	0.785714
B36	1
B37	0.87037
B38	0.494444
B39	0.208333
B40	0.9375
B41	0.141865
B42	0.857639
B43	1
B44	0.730159
B45	0.851852
B46	0.952778
B47	0.00833333
B48	1
B49	1
B50	0.888889
B51	0.832197
B52	0.8125
B53	1
B54	0.728075
B55	0.681713
B56	1
B57	0.833333
B58	0.368182
B59	0.5625
B60	0.871111
B61	0.592014
B62	0.621549
B63	0.936364
B64	0.665993
B65	0.955556
B66	0.881944
B67	0.9375
B68	0
B69	0.314815
B70	0
B71	0.684028
B72	0.288194
B73	0.819444
B74	0.659722
B75	0.520833
B76	0
B77	0.265625
B78	0.26875
B79	1
B80	0.9
B81	0.888889
B82	0.795883
B83	0.616667
B84	0.833333
B85	0.606151
B86	0.8
B87	0.898644
B88	0.911111
B89	0.95625
B90	0.666667
B91	0.94
B92	1
B93	0.849673
B94	0.486458
B95	0.555556
B96	0.777778
B97	0.611111
B98	0.6875
B99	0.983333
B100	0.760227
B101	0.9375
B102	0.0375
B103	0.886111
B104	0.719246
B105	0.944444
B106	0.364141
B107	0
B108	0.845833
B109	0.9
B110	0.236706
B111	0.65021
B112	0.792929
B113	0.291667
B114	0.873181
B115	0.954545
B116	0.934524
B117	0.883598
B118	1
B119	0.928571
B120	1
B121	0.972222
B122	1
B123	0.912946
B124	1
B125	0.928571
B126	0
B127	0.602183
B128	0.96875
B129	0.8125
B130	1
B131	0.318056
B132	0.944444
B133	1
B134	0.9375
B135	1
B136	0.944444
B137	0.725926
B138	0.729167
B139	0.825397
B140	0.84375
B141	0.9875
B142	1
B143	0.0578704
B144	0.943452
B145	0.84375
B146	0.925926
B147	0.975
B148	0.972222
B149	0.75
B150	0.581597
B151	1
B152	0.85
B153	0.854167
B154	0.756944
B155	0.791667
B156	0.928819
B157	0.392857
B158	1
B159	1
B160	0.8125
B161	0.766667
B162	0.65625
B163	0.651786
B164	0.924769
B165	0.888889
B166	0.75
B167	0
B168	0.670635
B169	0.96131
B170	0
B171	0.97619
B172	0.732143
B173	0.732143
B174	1
B175	0.770833
B176	0.18006
B177	0.962963
B178	0.829545
B179	0.629091
B180	0.738839
B181	0.989583
B182	0.282573
B183	0.958333
B184	0
B185	0.0946429
B186	0.904762
B187	0.743492
B188	0.725
B189	0.488426
B190	0.604167
B191	0.981481
B192	0.0462963
B193	0.9
B194	0.65625
B195	0.90625
B196	0.954545
B197	0.946429
B198	0.724537
B199	0.925231
B200	0
B201	0.212963
B202	0.0590278
B203	0.6
B204	0.981481
B205	0.892857
